# Supplementary material for: Early-Life Social Isolation Influences Mouse Ultrasonic Vocalizations during Male-Male Social Encounters
Source: PLoS One. 2017 Jan 5;12(1):e0169705. doi: 10.1371/journal.pone.0169705 (PMC5215938; doi:10.1371/journal.pone.0169705)
Supplement: S1 Excel Data — (XLSX) [file pone.0169705.s001.xlsx]

## Sheet: Data
Pair type	Letter	USVs (total number)	USV avg. duration (ms)	70-kHz Plain USVs (total number)	70-kHz Jump USVs (total number)	50-kHz plain USVs (total number)	50-kHz jump USVs (total number)	Percent use of 70-kHz plain USVs	Percent use of 70-kHz jump USVs	Percent use of 50-kHz plain USVs	Percent use of 50-kHz jump USVs	avg. duration of 70-kHz plain USVs (ms)	avg. duration of 70-kHz jump USVs (ms)	avg. duration of 50-kHz plain USVs (ms)	avg. duration of 50-kHz jump USVs (ms)	Nose-to-nose investigation duration (s)	Anogenital investigation duration (s)	Mounting (total number)	Rearing duration (s)	Jumping (total number)	Lines crossed, mouse 1 (total number)	Lines crossed, mouse 2 (total number)	Total lines crossed by pair (total number)
IND-SOC	A	471	42.7749	281	21	6	163	59.6603	4.4586	1.27389	34.6072	28.1779	34.5714	66	68.1411	301.8	210.3	5	178	8	543	508	1051
IND-SOC	B	115	22.687	107	3	3	2	93.0435	2.6087	2.6087	1.73913	22.5047	23.3333	13.6667	45	206.6	211.8	1	165.8	51	509	423	932
IND-SOC	C	593	33.4654	310	52	222	9	52.2766	8.76897	37.4368	1.51771	26.0742	47.1154	39.1802	68.2222	249.8	272.7	10	171.2	6	651	644	1295
IND-SOC	D	527	36.3548	420	17	15	75	79.6964	3.22581	2.8463	14.2315	27.1952	35.9412	50.2	84.9733	195.3	171.5	8	254.8	6	452	381	833
IND-SOC	E	407	51.2801	166	36	2	203	40.7862	8.84521	0.4914	49.8771	32.9096	49.0833	54	66.665	104.7	72.2	26	259.4	3	424	360	784
IND-SOC	F	740	47.7689	307	62	16	355	41.4865	8.37838	2.16216	47.973	27.342	50.2742	46.125	65.0704	219	84.8	27	189.4	0	505	313	818
IND-IND	A	226	15.2035	195	11	2	18	86.2832	4.86726	0.884956	7.9646	12.2718	21.4545	23	42.2778	257.4	103.9	1	241.8	10	456	640	1096
IND-IND	B	158	33.2739	84	5	23	46	53.1646	3.16456	14.557	29.1139	21.1786	24	30.2174	57.6957	390.3	180.5	2	69	0	585	589	1174
IND-IND	C	619	37.9257	464	109	6	40	74.9596	17.609	0.969305	6.46204	29.7694	61.8165	48.6667	65.825	414.7	164.4	0	38.4	0	439	455	894
IND-IND	D	222	19.7207	174	32	6	10	78.3784	14.4144	2.7027	4.5045	17.5115	23.9375	33.1667	36.6	235.7	121	0	34.4	0	110	130	240
IND-IND	E	93	20.3548	91	2	0	0	97.8495	2.15054	0	0	20.5604	11		0	229.4	110.5	0	119.2	0	236	313	549
IND-IND	F	400	41.6225	173	36	12	179	43.25	9	3	44.75	24.2312	45.3056	46.9167	57.3352	233.8	52.5	12	148.2	9	320	328	648
Soc-soc fam	A	44	29.6765	19	0	0	25	43.1818	0	0	56.8182	16.2105	0	0	46.7333	28.1	35.1	2	180	44	933	688	1621
Soc-soc fam	B	40	5.825	39	1	0	0	97.5	2.5	0	0	5.82051	6	0	0	80	20	0	227.1	2	565	433	998
Soc-soc fam	C	11	10	9	0	2	0	81.8182	0	18.1818	0	10	0	0	0	33.4	17.7	0	181.9	58	330	344	674
Soc-soc fam	D	8	7.25	8	0	0	0	100	0	0	0	7.25	0	0	0	23.5	3.7	0	388.1	6	420	460	880
Soc-soc fam	E	8	8.25	8	0	0	0	100	0	0	0	8.25	0	0	0	20.3	11.1	0	318	1	476	262	738
Soc-soc fam	F	6	10.833	6	0	0	0	100	0	0	0	10.8333	0	0	0	31.2	10.5	0	207.4	15	493	330	823
SOC-SOC	A	309	7.01618	303	5	1	0	98.0583	1.61812	0.323625	0	6.71947	23.8	13	0	40.8	33.3	0	182.6	22	474	730	1204
SOC-SOC	B	74	18.4054	55	16	0	3	74.3243	21.6216	0	4.05405	13.6545	30.9375		38.6667	113.5	58.6	1	175.8	54	432	499	931
SOC-SOC	C	145	25.0276	140	4	1	0	96.5517	2.75862	0.689655	0	23.5571	63	79		215.8	98.7	0	329.4	6	707	591	1298
SOC-SOC	D	5	8.6	5	0	0	0	100	0	0	0	8.6	0			24.1	10.6	0	207.8	14	382	534	916
SOC-SOC	E	32	16.2188	31	1	0	0	96.875	3.125	0	0	15.6774	33			33	8.6	0	235.7	5	302	274	576
SOC-SOC	F	4	11	4	0	0	0	100	0	0	0	11				36.1	1.3	0	243.3	0	194	298	492
